# Supplementary material for: Proteomic analysis response of rice (Oryza sativa) leaves to ultraviolet-B radiation stress
Source: Front Plant Sci. 2022 Sep 15;13:871331. doi: 10.3389/fpls.2022.871331 (PMC9536139; doi:10.3389/fpls.2022.871331)
Supplement: Supplementary Table 1 — GO enrichment analysis of identified proteins. The number of proteins enriched with each GO term in one of the three categories, including biological process, molecular function, and cellular component, is shown. The number in BG/RF refers to the annotated number in the background/reference. MSU7.0 gene ID (TIGR) was used as a reference. [file Table_1.XLSX]

## Sheet: Go term
Supplementary Table 1: Go-term classification of identified protein through mass spectrometry under different level of UV-B stress
GO term	Ontology	Description	Number in input list	Number in BG/Ref	p-value
GO:0006091	P	generation of precursor metabolites and energy	5	308	4.3e-05
GO:0044281	P	small molecule metabolic process	6	1079	0.0021
GO:0044237	P	cellular metabolic process	20	10813	0.018
GO:0008152	P	metabolic process	24	14088	0.018
GO:0044267	P	cellular protein metabolic process	7	2983	0.076
GO:0009987	P	cellular process	20	12363	0.084
GO:0044260	P	cellular macromolecule metabolic process	10	9405	0.81
GO:0044238	P	primary metabolic process	14	12303	0.77
GO:0019538	P	protein metabolic process	7	6115	0.69
GO:0043170	P	macromolecule metabolic process	10	10789	0.94
GO:0044249	P	cellular biosynthetic process	6	5899	0.79
GO:0009058	P	biosynthetic process	6	6082	0.82
GO:0016491	F	oxidoreductase activity	5	1995	0.1
GO:0043167	F	ion binding	9	5845	0.31
GO:0003824	F	catalytic activity	16	13462	0.71
GO:0043169	F	cation binding	9	5841	0.31
GO:0046872	F	metal ion binding	8	5637	0.43
GO:0005488	F	binding	15	16899	1
GO:0032991	C	macromolecular complex	6	1365	0.0067
GO:0005623	C	cell	8	6353	0.58
GO:0044464	C	cell part	8	6353	0.58
GO:0005622	C	intracellular	6	4460	0.51
GO:0044424	C	intracellular part	6	3831	0.36
