# Supplementary material for: Proteomic analysis response of rice (Oryza sativa) leaves to ultraviolet-B radiation stress
Source: Front Plant Sci. 2022 Sep 15;13:871331. doi: 10.3389/fpls.2022.871331 (PMC9536139; doi:10.3389/fpls.2022.871331)
Supplement: Supplementary Table 2 — Pathway analysis of identified proteins through mass spectrometry under different levels of UV-B stress. [file Table_2.XLSX]

## Sheet: Pathway analysis
Supplementary Table 2: Pathway analysis of identified proteins through mass spectrometry under different level of UV-B stress
id	description	pathway	kegg
LOC_Os12g17910.1	T-complex protein, putative, expressed		osa:4351976,dosa:Os12t0277500-01
LOC_Os01g13190.1	histidinol dehydrogenase, chloroplast precursor, putative, expressed	rn00340,rn01100,rn01110,HISTSYN-PWY	osa:4324282,dosa:Os01t0232700-01
LOC_Os12g41220.1	ubiquitin-conjugating enzyme, putative, expressed		osa:4352739,dosa:Os12t0605400-01
LOC_Os10g37180.1	glycine cleavage system H protein, putative, expressed	GLYCLEAV-PWY	osa:4349114,dosa:Os10t0516100-01
LOC_Os08g35760.1	Cupin domain containing protein, expressed		osa:4345763,dosa:Os08t0460000-01
LOC_Os05g22970.1	glyoxalase family protein, putative, expressed	rn00620,PWY-5386	osa:4338324,dosa:Os05t0295800-01
LOC_Os02g02890.1	peptidyl-prolyl cis-trans isomerase, putative, expressed		osa:4328121,dosa:Os02t0121300-01
LOC_Os01g53910.1	dehydrogenase, putative, expressed	rn00280,rn01100,rn00030,rn00480,rn01110,rn01120,VALDEG-PWY,OXIDATIVEPENT-PWY,RUMP-PWY,P122-PWY	osa:4326545,dosa:Os01t0742300-01
LOC_Os05g15770.1	glycosyl hydrolase, putative, expressed		osa:4338208,dosa:Os05t0247100-02
LOC_Os01g16190.1	26S proteasome non-ATPase regulatory subunit 14, putative, expressed		osa:4324379,dosa:Os01t0267200-01
LOC_Os03g29180.1	ubiquinone biosynthesis protein COQ9, mitochondrial precursor, putative, expressed		osa:4333072,dosa:Os03t0405100-01
LOC_Os01g64960.1	chlorophyll A-B binding protein, putative, expressed		osa:4324933,dosa:Os01t0869800-01
LOC_Os03g60740.1	expressed protein		osa:4334608,dosa:Os03t0822200-01
LOC_Os08g02700.1	fructose-bisphospate aldolase isozyme, putative, expressed	rn00710,rn01100,rn01120,rn00680,rn00051,rn00010,rn00030,rn01110,ANAEROFRUCAT-PWY,P185-PWY,GLUCONEO-PWY,PWY-1042,CALVIN-PWY,PWY-3801,GLYCOLYSIS	osa:4344545,dosa:Os08t0120600-01
LOC_Os04g40950.1	glyceraldehyde-3-phosphate dehydrogenase, putative, expressed	rn00300,rn01100,rn01110,rn01120,rn00010,rn00710,DAPLYSINESYN-PWY,PWY-5097,PWY-2941,P124-PWY,ANAEROFRUCAT-PWY,GLUCONEO-PWY,PWY-1042,PWY-3801,GLYCOLYSIS	osa:4336216,dosa:Os04t0486600-01
LOC_Os03g53270.1	stem-specific protein TSJT1, putative, expressed		osa:4334077,dosa:Os03t0744600-01
LOC_Os01g31690.1	oxygen-evolving enhancer protein 1, chloroplast precursor, putative, expressed		osa:4324479,dosa:Os01t0501800-01
LOC_Os04g16874.1	photosystem II 44 kDa reaction center protein, putative, expressed
LOC_Os10g26400.2	uncharacterized oxidoreductase, putative, expressed		osa:4348576,dosa:Os10t0403700-00
LOC_Os03g22010.1	peroxidase precursor, putative, expressed	PWY-5461	osa:4332782,dosa:Os03t0339300-02
LOC_Os02g47840.1	universal stress protein domain containing protein, putative, expressed		osa:4330472,dosa:Os02t0707900-03
LOC_Os09g28630.1	gibberellin receptor, putative, expressed		osa:4347285,dosa:Os09t0460400-01
LOC_Os08g30790.2	hypersensitive-induced response protein, putative, expressed		osa:4345499,dosa:Os08t0398400-01
LOC_Os02g17920.1	glyoxalase family protein, putative, expressed	rn00620,rn00130,rn00350,rn01100,PWY-5386,PWY-1581,PWY-1422,TYRFUMCAT-PWY	osa:4329021,dosa:Os02t0280500-01
LOC_Os12g36880.1	pathogenesis-related Bet v I family protein, putative, expressed		osa:4352491,dosa:Os12t0555500-01
LOC_Os07g02210.2	eukaryotic translation initiation factor 5A, putative, expressed		osa:4342241,dosa:Os07t0112800-01
LOC_Os03g45720.1	glyoxalase family protein, putative, expressed	rn00620,PWY-5386	osa:4333625,dosa:Os03t0659300-01
LOC_Os08g44770.1	copper/zinc superoxide dismutase, putative, expressed	DETOX1-PWY	osa:4346329,dosa:Os08t0561700-01
LOC_Os08g16570.1	expressed protein	PWY-3921,PANTO-PWY	osa:4345120,dosa:Os08t0266300-00
LOC_Os12g38170.1	osmotin, putative, expressed		osa:4352572,dosa:Os12t0569500-01
LOC_Os10g21372.1	chloroplast 30S ribosomal protein S7, putative, expressed
LOC_Os12g03090.1	ribosomal protein, putative, expressed		osa:4351374,dosa:Os12t0124200-01
LOC_Os03g31090.1	40S ribosomal protein S19, putative, expressed		osa:4333148,dosa:Os03t0424500-01
LOC_Os02g02870.1	glycine-rich protein 2, putative, expressed		osa:4328119,dosa:Os02t0121100-01
LOC_Os01g70140.1	ubiquitin-conjugating enzyme E2-22 kDa, putative, expressed		osa:4327237,dosa:Os01t0925800-01
LOC_Os01g05490.1	triosephosphate isomerase, cytosolic, putative, expressed	rn00010,rn00051,rn00562,rn00710,rn01100,rn01110,rn01120,ANAEROFRUCAT-PWY,PWY-1042,CALVIN-PWY,PWY-3801,GLYCOLYSIS	osa:4325211,dosa:Os01t0147900-01
LOC_Os01g59600.2	peptidase, T1 family, putative, expressed		osa:4327357,dosa:Os01t0811100-01
LOC_Os03g39610.1	chlorophyll A-B binding protein, putative, expressed		osa:4333359,dosa:Os03t0592500-01
